# Supplementary material for: Mapping Molecular Networks within Clitoria ternatea Linn. against LPS-Induced Neuroinflammation in Microglial Cells, with Molecular Docking and In Vivo Toxicity Assessment in Zebrafish
Source: Pharmaceuticals (Basel). 2022 Apr 12;15(4):467. doi: 10.3390/ph15040467 (PMC9032563; doi:10.3390/ph15040467)
Supplement: Supplementary file 1 [file pharmaceuticals-15-00467-s001.zip]

Archive with 1 entries (1 files):
- pharmaceuticals-1651378-supplementary.pdf
